# Supplementary material for: Outcomes of different steroid dosing regimens in critical Covid-19 pneumonia at a Kenyan hospital: A retrospective cohort study
Source: PLoS One. 2024 Aug 20;19(8):e0307265. doi: 10.1371/journal.pone.0307265 (PMC11335146; doi:10.1371/journal.pone.0307265)
Supplement: S1 Data — (XLSX) [file pone.0307265.s002.xlsx]

## Sheet: Sheet1
Study ID	Gender	Age	Hypertension	Diabetes	CKD	HeartDisease	Malignancy	ChronicLung	Others	Specify_Other	Avg Daily Steroid Dose	Duration of Steriod Use (Days)	Outcome	Dysglycemia	Urinary Tract Infection	Superimposed Pneumonia	Blood Stream Infection	None	Dose Group	Days to Outcome from Critical Care
1	Female	32.6571	0	0	0	0	0	0	1	PUD	6	10	Disharge/Alive	None	0	0	0	1	Standard	5
2	Male	39.5209	0	1	0	0	0	0	0		6.7	3	Dead	Uncomplicated Hyperglycemia	0	1	1	0	High	6
3	Male	44.6297	1	1	0	0	0	0	0		6	10	Disharge/Alive	Uncomplicated Hyperglycemia	1	1	1	0	Standard	58
4	Male	56.1095	1	1	0	0	0	1	1	Hypothyroidism	5	21	Disharge/Alive	Uncomplicated Hyperglycemia	0	1	1	0	Standard	32
5	Male	57.6838	1	1	0	0	0	0	0		6	10	Disharge/Alive	Uncomplicated Hyperglycemia	0	0	0	1	Standard	11
6	Male	62.6064	0	1	0	0	0	0	0		6	10	Dead	Uncomplicated Hyperglycemia	0	1	0	0	Standard	17
7	Male	49.4237	0	0	0	0	0	0	0		6	4	Disharge/Alive	None	0	0	0	1	Standard	6
8	Male	32.9446	1	1	0	0	1	0	0		6	4	Disharge/Alive	Uncomplicated Hyperglycemia	0	0	0	1	Standard	3
9	Female	66.9185	1	1	0	1	0	0	0		6	10	Disharge/Alive	Uncomplicated Hyperglycemia	0	0	0	1	Standard	23
10	Male	66.7734	1	0	0	1	0	0	1	Osteoarthritis	6	10	Disharge/Alive	None	0	0	1	0	Standard	14
11	Male	65.0404	1	1	0	0	0	0	0		6	10	Disharge/Alive	Uncomplicated Hyperglycemia	0	0	0	1	Standard	5
12	Male	65.3251	1	1	1	0	0	0	0		6	13	Disharge/Alive	Uncomplicated Hyperglycemia	0	0	0	1	Standard	12
13	Male	52.9391	1	1	0	0	0	0	1	Hyperlipidemia, RVD	6	10	Disharge/Alive	Uncomplicated Hyperglycemia	0	0	0	1	Standard	12
14	Male	57.9521	1	1	0	0	0	0	0		6	10	Disharge/Alive	Uncomplicated Hyperglycemia	0	0	1	0	Standard	18
15	Female	59.718	1	1	0	0	0	0	1	Depression	6	10	Dead	Diabetic Ketoacidosis	0	1	0	0	Standard	4
16	Male	51.6304	0	1	0	0	0	0	0		6	10	Disharge/Alive	Uncomplicated Hyperglycemia	0	0	0	1	Standard	19
17	Male	71.0746	1	1	0	0	0	0	0		6	13	Disharge/Alive	Uncomplicated Hyperglycemia	0	0	0	1	Standard	7
18	Male	64.4709	1	1	0	0	0	0	0		6	5	Disharge/Alive	Uncomplicated Hyperglycemia	0	0	0	1	Standard	4
19	Female	58.9815	0	1	0	0	0	0	0		6.1	14	Disharge/Alive	Hyperglycemic Hyperosmolar State	0	0	0	1	High	9
20	Male	74.1492	0	0	0	0	0	0	0		6	3	Disharge/Alive	None	0	0	0	1	Standard	2
21	Female	38.3573	1	0	0	0	0	0	0		6	10	Disharge/Alive	None	0	0	0	1	Standard	15
22	Male	54.9432	1	1	0	0	0	0	1	RVD	6	10	Disharge/Alive	Uncomplicated Hyperglycemia	0	0	1	0	Standard	15
23	Female	33.2402	1	1	0	0	0	0	0		6	1	Dead	Diabetic Ketoacidosis	0	0	0	1	Standard	0
24	Male	60.9144	1	1	1	1	0	0	0		6	10	Disharge/Alive	Uncomplicated Hyperglycemia	0	0	0	1	Standard	7
25	Male	61.6893	1	1	0	0	0	0	0		6	10	Disharge/Alive	Diabetic Ketoacidosis	1	1	0	0	Standard	50
26	Female	18.9377	1	0	1	0	0	0	0		6	10	Dead	None	0	0	0	1	Standard	5
27	Male	35.0062	0	0	0	0	0	0	0		3.75	30	Disharge/Alive	Diabetic Ketoacidosis	0	0	0	1	Standard	19
28	Male	65.5825	1	1	0	0	0	0	1	RVD	5.8	22	Disharge/Alive	Uncomplicated Hyperglycemia	0	0	0	1	Standard	25
29	Male	59.2361	1	0	0	0	0	1	0		6	16	Disharge/Alive	Uncomplicated Hyperglycemia	0	0	1	0	Standard	13
30	Female	54.9678	0	1	0	0	0	0	0		6	10	Disharge/Alive	None	0	0	0	1	Standard	4
31	Male	67.5537	1	0	0	0	0	0	1	Ca Prostrate	6	10	Disharge/Alive	None	1	1	0	0	Standard	47
32	Male	73.7714	1	1	0	0	0	1	0		5	15	Disharge/Alive	Uncomplicated Hyperglycemia	0	0	0	1	Standard	10
33	Male	29.7796	0	0	0	0	0	0	1	Hyperglycinemia	6	10	Disharge/Alive	None	0	0	0	1	Standard	8
34	Male	35.8439	1	1	0	0	0	0	0		6	13	Disharge/Alive	Uncomplicated Hyperglycemia	0	0	0	1	Standard	14
35	Male	47.499	0	0	0	0	0	0	0		6	4	Dead	Uncomplicated Hyperglycemia	0	0	0	1	Standard	3
36	Male	55.4031	1	1	0	0	0	0	1	Alcoholic hepatitis	6	10	Disharge/Alive	Uncomplicated Hyperglycemia	0	0	0	1	Standard	6
37	Male	39.6249	0	1	0	0	0	0	0		6	10	Disharge/Alive	Uncomplicated Hyperglycemia	0	0	0	1	Standard	14
38	Female	49.4045	0	1	0	0	0	0	0		6	10	Disharge/Alive	Uncomplicated Hyperglycemia	0	1	0	0	Standard	21
39	Female	76.5969	0	1	1	0	0	1	1	Hypothyroidism	6	6	Dead	Diabetic Ketoacidosis	0	0	0	1	Standard	5
40	Male	36.2053	0	1	0	0	0	0	0		6	10	Disharge/Alive	Uncomplicated Hyperglycemia	0	0	0	1	Standard	5
41	Male	57.4374	0	1	0	0	0	0	0		6	13	Disharge/Alive	Uncomplicated Hyperglycemia	0	0	0	1	Standard	11
42	Female	33.3032	0	0	0	0	0	0	1	Hypothyroidism	8	9	Disharge/Alive	Uncomplicated Hyperglycemia	0	0	0	1	High	5
43	Male	71.4333	0	1	0	0	0	1	0		6	5	Disharge/Alive	Uncomplicated Hyperglycemia	0	0	0	1	Standard	5
44	Male	66.5079	1	1	0	0	0	0	0		6	10	Disharge/Alive	Uncomplicated Hyperglycemia	0	0	0	1	Standard	25
45	Female	39.1458	0	1	0	0	0	0	0		6	4	Dead	Diabetic Ketoacidosis	0	0	0	1	Standard	3
46	Male	28.9446	0	1	0	0	0	0	0		6	10	Dead	Diabetic Ketoacidosis	0	1	1	0	Standard	18
47	Female	55.8494	0	1	0	0	0	0	1	Hypothyroidism	6	10	Disharge/Alive	Uncomplicated Hyperglycemia	0	0	0	1	Standard	7
48	Female	38.8036	0	0	0	0	0	1	0		6	10	Dead	None	0	0	0	1	Standard	6
49	Male	57.5524	1	1	0	0	0	0	0		3.75	8	Dead	Uncomplicated Hyperglycemia	1	1	1	0	Standard	25
50	Male	42.6886	0	1	0	0	0	0	0		6	10	Dead	Uncomplicated Hyperglycemia	0	1	1	0	Standard	11
51	Male	71.7591	1	0	0	0	0	0	0		5.625	12	Dead	None	0	0	0	1	Standard	12
52	Male	77.6728	1	0	0	0	0	1	1	BPH	1.3	22	Dead	None	0	0	0	1	Standard	9
53	Male	86.0452	1	0	0	1	0	0	1	Dyslipidemia	6	10	Dead	None	0	0	0	1	Standard	9
54	Male	35.2772	0	1	0	0	0	0	1	Depression	6	7	Dead	Uncomplicated Hyperglycemia	0	1	1	0	Standard	7
55	Male	64.4162	1	1	0	0	0	0	0		6	15	Dead	Uncomplicated Hyperglycemia	0	0	0	1	Standard	13
56	Female	69.9959	1	1	0	0	0	0	0		6	11	Dead	Uncomplicated Hyperglycemia	0	0	0	1	Standard	7
57	Female	47.989	0	1	0	0	0	0	1	SLE, Seizure Disorder	5	20	Disharge/Alive	Uncomplicated Hyperglycemia	0	0	0	1	Standard	30
58	Male	72.3149	1	0	1	0	0	0	0		6	5	Dead	None	0	0	0	1	Standard	2
59	Male	67.9808	1	1	1	0	0	0	0		6	3	Dead	Uncomplicated Hyperglycemia	0	0	0	1	Standard	9
60	Male	68.9582	1	0	0	0	0	0	1	Dyslipidemia	12.1	19	Disharge/Alive	None	1	0	0	0	High	28
61	Female	73.3114	0	1	0	0	0	0	0		6.6	10	Disharge/Alive	Uncomplicated Hyperglycemia	0	0	0	1	High	6
62	Male	70.9131	1	1	0	0	0	0	1	Gout	6	4	Dead	Uncomplicated Hyperglycemia	0	0	0	1	Standard	5
63	Female	56.0301	0	1	0	0	0	0	0		6	2	Dead	Diabetic Ketoacidosis	0	0	0	1	Standard	1
64	Male	83.8932	0	1	0	1	0	1	1	PAD	6	8	Dead	Uncomplicated Hyperglycemia	0	0	0	1	Standard	2
65	Male	57.6893	1	0	0	0	0	0	1	Dyslipidemia, GERD, Impaired Glucose Tolerance.	5.33	27	Disharge/Alive	Uncomplicated Hyperglycemia	1	0	0	0	Standard	12
66	Male	49.4784	1	1	0	0	0	1	1	Dyslipidemia	6	12	Disharge/Alive	Uncomplicated Hyperglycemia	0	0	0	1	Standard	4
67	Male	62.6311	0	1	0	0	0	0	0		5.7	14	Dead	Uncomplicated Hyperglycemia	0	1	0	0	Standard	12
68	Male	84.6051	1	1	1	0	0	0	1	Multiple Myeloma, Gout	6	8	Dead	Uncomplicated Hyperglycemia	0	0	0	1	Standard	7
69	Female	50.8611	0	1	0	0	0	0	1	Hypothyroidism	6	10	Disharge/Alive	Uncomplicated Hyperglycemia	1	0	0	0	Standard	12
70	Male	48.8843	1	1	0	0	0	1	0		7.4	15	Disharge/Alive	Uncomplicated Hyperglycemia	0	0	1	0	High	28
71	Female	86.3573	1	1	0	1	0	0	1	Obstructive Uropathy	6	5	Dead	Uncomplicated Hyperglycemia	0	0	1	0	Standard	4
72	Male	66.2122	1	1	1	1	0	0	0		6	6	Dead	Uncomplicated Hyperglycemia	0	0	0	1	Standard	6
73	Male	64.1561	1	1	0	0	0	0	1	BPH, Dyslipidemia	6	12	Dead	Uncomplicated Hyperglycemia	0	0	0	1	Standard	14
74	Male	56.0219	1	1	1	0	0	0	0		4.8	13	Disharge/Alive	Uncomplicated Hyperglycemia	0	0	0	1	Standard	3
75	Male	49.9521	0	1	0	1	0	0	0		6	1	Dead	Uncomplicated Hyperglycemia	0	0	0	1	Standard	0
76	Male	65.3279	1	0	0	0	0	0	1	Asthma	6	13	Dead	None	0	0	0	1	Standard	9
77	Male	79.6496	1	1	1	0	0	0	1	BPH	6	1	Disharge/Alive	Uncomplicated Hyperglycemia	1	1	0	0	Standard	14
78	Female	81.514	1	1	0	0	0	0	0		6	10	Dead	Uncomplicated Hyperglycemia	0	0	0	1	Standard	6
79	Male	65.5168	1	0	0	0	0	0	1	Dyslipidemia, Gout	6	10	Dead	None	0	0	0	1	Standard	29
80	Male	86.1383	0	0	0	0	0	1	1	CA Prostrate	6	11	Dead	None	0	0	0	1	Standard	4
81	Male	48.5969	0	1	0	0	0	0	0		6	6	Dead	Uncomplicated Hyperglycemia	0	0	0	1	Standard	5
82	Male	74.4093	1	1	0	0	0	0	1	Dyslipidemia	6	7	Dead	Uncomplicated Hyperglycemia	0	0	0	1	Standard	6
83	Female	84.8925	1	0	0	0	0	0	1	Dyslipidemia	6	5	Dead	None	0	0	0	1	Standard	4
84	Male	55.206	1	1	0	0	0	0	0		6	10	Disharge/Alive	Uncomplicated Hyperglycemia	0	1	0	0	Standard	16
85	Male	82.7461	1	1	1	0	0	0	0		8.26	5	Dead	Uncomplicated Hyperglycemia	0	0	0	1	High	2
86	Male	75.7536	0	0	0	1	0	0	1	Dyslipidemia	6	10	Dead	None	0	1	0	0	Standard	74
87	Male	86.0561	1	1	0	0	0	0	1	Prostrate CA, Alzheimer's	6	10	Dead	Uncomplicated Hyperglycemia	0	0	0	1	Standard	11
88	Male	71.5346	1	0	0	0	0	0	1	Dyslipidemia	5.8	11	Dead	None	0	1	1	0	Standard	21
89	Male	84.0356	1	1	0	1	0	1	1	BPH	6	6	Dead	Uncomplicated Hyperglycemia	0	0	0	1	Standard	4
90	Male	72.3285	1	1	0	0	0	0	1	Post TB Treatment	10	18	Dead	Uncomplicated Hyperglycemia	0	1	1	0	High	13
91	Male	70.1383	0	0	0	0	0	0	1	BPH	6	5	Dead	Uncomplicated Hyperglycemia	0	0	0	1	Standard	5
92	Male	84.282	1	1	0	0	0	0	1	Dyslipidemia	5.98	20	Dead	Uncomplicated Hyperglycemia	0	1	1	0	Standard	30
93	Male	66.0698	0	0	0	1	0	0	0		13.05	12	Disharge/Alive	None	0	0	0	1	High	12
94	Female	47.102	1	1	0	0	0	0	0		12	9	Disharge/Alive	Uncomplicated Hyperglycemia	0	0	0	1	High	9
95	Male	36.6215	0	0	0	0	0	1	0		4.55	17	Disharge/Alive	None	0	0	0	1	Standard	7
96	Female	69.7577	1	1	0	1	0	0	0		6	10	Disharge/Alive	Uncomplicated Hyperglycemia	0	0	0	1	Standard	14
97	Male	51.6441	0	0	0	0	0	0	1	Dyslipidemia	10.6	26	Disharge/Alive	None	0	0	0	1	High	19
98	Male	61.2266	1	0	0	0	0	0	0		11.3	6	Disharge/Alive	None	0	0	0	1	High	8
99	Female	39.5236	0	0	0	0	0	0	0		17.7	15	Disharge/Alive	None	0	0	0	1	High	3
100	Female	74.3272	1	0	0	0	0	0	0		6	4	Disharge/Alive	None	0	0	0	1	Standard	3
101	Male	49.0787	0	1	0	0	0	0	0		16	14	Disharge/Alive	Uncomplicated Hyperglycemia	0	0	0	1	High	5
102	Male	79.2307	1	1	1	0	0	0	1	Cholelithiasis	6	12	Disharge/Alive	Uncomplicated Hyperglycemia	0	0	0	1	Standard	11
103	Male	68.5613	1	1	0	0	0	0	1	Bipolar Mood Disorder	11.18	11	Disharge/Alive	Uncomplicated Hyperglycemia	0	0	0	1	High	10
104	Male	38.872	0	0	0	0	0	0	0		19.37	17	Disharge/Alive	None	0	0	0	1	High	11
105	Male	77.2074	1	0	0	0	0	0	1	Mysthenia Gavis	10	3	Dead	None	0	0	0	1	High	2
106	Male	68.6324	0	1	0	0	0	0	0		21.66	10	Disharge/Alive	Uncomplicated Hyperglycemia	0	0	1	0	High	12
107	Male	39.9781	1	0	0	0	0	0	0		25.07	11	Disharge/Alive	None	0	1	1	0	High	17
108	Female	76.6078	0	1	0	0	0	0	1	Dementia	5.5	21	Dead	Uncomplicated Hyperglycemia	0	1	0	0	Standard	12
109	Male	51.3429	0	0	0	0	0	0	1	Hyperparathyroidism	5.4	9	Disharge/Alive	Uncomplicated Hyperglycemia	1	0	0	0	Standard	5
110	Male	59.0089	1	1	0	0	0	0	0		15.13	16	Disharge/Alive	Uncomplicated Hyperglycemia	0	0	0	1	High	6
111	Female	65.5441	0	1	0	0	0	0	0		4.7	17	Disharge/Alive	Uncomplicated Hyperglycemia	0	0	0	1	Standard	25
112	Female	71.2334	1	1	0	0	0	0	0		8.75	6	Disharge/Alive	Uncomplicated Hyperglycemia	1	0	0	0	High	26
113	Male	47.5236	0	1	0	0	0	0	0		18.4	13	Disharge/Alive	Uncomplicated Hyperglycemia	0	0	0	1	High	10
114	Male	74.2998	1	1	0	0	0	0	0		6	10	Dead	Uncomplicated Hyperglycemia	0	1	0	0	Standard	16
115	Male	75.5784	1	0	0	0	0	0	1	Post TURP, Dyslipidemia, Colonic Adenocarcinoma	8.6	21	Disharge/Alive	Uncomplicated Hyperglycemia	0	0	0	1	High	24
116	Male	58.694	1	1	0	0	0	0	0		6	10	Disharge/Alive	Uncomplicated Hyperglycemia	0	0	1	0	Standard	25
117	Female	51.6824	0	1	0	0	0	0	0		6	7	Disharge/Alive	Uncomplicated Hyperglycemia	0	0	0	1	Standard	4
118	Male	96.9884	1	0	0	1	0	0	1	Dyslipidemia	6	11	Disharge/Alive	None	0	0	0	1	Standard	6
119	Female	75.6003	1	1	0	0	0	1	1	Adrenal Insuficiency	9.7	31	Disharge/Alive	Uncomplicated Hyperglycemia	0	0	0	1	High	16
120	Male	43.0828	0	0	0	0	0	0	1	Chronic Hepatitis B	12.1	21	Disharge/Alive	None	0	0	0	1	High	30
121	Female	35.4278	0	0	0	0	0	0	0		6.18	11	Disharge/Alive	None	0	0	0	1	High	10
122	Male	50.2149	1	1	0	0	0	0	1	Metastatic Renal Carcinoma	9.22	18	Disharge/Alive	Uncomplicated Hyperglycemia	0	0	0	1	High	11
123	Female	65.4839	1	1	0	0	0	0	0		24.1	9	Disharge/Alive	Uncomplicated Hyperglycemia	0	0	0	1	High	8
124	Male	54.6475	1	1	0	0	0	0	0		6	10	Disharge/Alive	Diabetic Ketoacidosis	0	0	1	0	Standard	20
125	Female	34.5133	0	0	0	0	0	0	1	Post C/S/ Eclampsia	6	10	Disharge/Alive	None	0	0	0	1	Standard	8
126	Male	55.7399	0	1	0	0	0	0	0		6	11	Disharge/Alive	Uncomplicated Hyperglycemia	0	0	0	1	Standard	9
127	Female	71.2033	1	0	0	0	0	0	1	PE 2014	9	30	Disharge/Alive	None	0	1	0	0	High	29
128	Male	45.7796	0	0	0	0	0	0	0		13.59	12	Disharge/Alive	None	0	0	0	1	High	10
129	Female	39.436	0	0	0	0	0	0	1	SLE,RVD	6	4	Disharge/Alive	None	0	0	0	1	Standard	3
130	Male	57.5606	1	0	1	0	0	0	1	RVD, HEP B	6	3	Disharge/Alive	None	0	0	0	1	Standard	3
131	Male	29.7741	0	0	0	0	0	0	0		10.54	11	Disharge/Alive	None	0	0	0	1	High	5
132	Male	58.4914	1	0	0	0	0	0	0		14.94	12	Disharge/Alive	Uncomplicated Hyperglycemia	0	0	0	1	High	11
133	Male	76.4244	0	0	0	0	0	0	0		1.43	25	Disharge/Alive	None	0	0	0	1	Standard	16
134	Male	60.2081	0	0	0	0	0	0	0		6	12	Disharge/Alive	None	0	0	0	1	Standard	5
135	Male	61.1526	1	1	0	0	0	0	1	Dyslipidemia, Gout Arthritis	6	10	Disharge/Alive	Uncomplicated Hyperglycemia	0	0	0	1	Standard	6
136	Male	48.5175	1	0	1	0	0	0	0		13.6	13	Disharge/Alive	Uncomplicated Hyperglycemia	0	0	1	0	High	5
137	Female	49.2621	1	0	0	0	0	0	1	RVD	6	14	Disharge/Alive	None	0	0	0	1	Standard	11
138	Female	81.0021	1	1	0	0	0	0	1	Convulsive Disorder	6	10	Disharge/Alive	Uncomplicated Hyperglycemia	0	0	0	1	Standard	11
139	Female	90.9788	1	1	0	1	0	1	0		6	13	Disharge/Alive	Uncomplicated Hyperglycemia	0	0	0	1	Standard	8
140	Male	40.0082	0	0	0	0	0	0	0		8.12	9	Disharge/Alive	None	0	0	0	1	High	11
141	Male	70.9185	1	1	0	0	0	0	0		6	10	Disharge/Alive	Uncomplicated Hyperglycemia	0	0	0	1	Standard	17
142	Male	74.9788	0	0	0	0	0	0	0		13.21	17	Disharge/Alive	None	0	0	0	1	High	16
143	Male	47.9425	0	1	0	0	0	0	0		6	10	Disharge/Alive	Uncomplicated Hyperglycemia	0	0	1	0	Standard	41
144	Male	55.7673	1	0	0	0	0	0	1	Hypothyroidism, GOUT	6	10	Disharge/Alive	None	0	0	0	1	Standard	9
145	Male	66.6229	0	1	0	0	0	0	0		14.76	14	Disharge/Alive	Uncomplicated Hyperglycemia	0	0	0	1	High	7
146	Male	41.5113	1	0	0	0	0	0	0		6	10	Disharge/Alive	Uncomplicated Hyperglycemia	0	1	0	0	Standard	26
147	Male	36.9336	0	1	0	0	0	0	0		15.4	13	Disharge/Alive	Uncomplicated Hyperglycemia	0	0	0	0	High	11
148	Female	34.1136	0	0	0	0	0	0	1	Pregnancy	6	10	Disharge/Alive	Uncomplicated Hyperglycemia	0	1	1	0	Standard	20
149	Female	67.707	0	1	0	0	0	0	0		16.02	21	Disharge/Alive	Uncomplicated Hyperglycemia	0	0	0	1	High	14
150	Female	63.4387	1	1	0	0	0	0	0		6	10	Disharge/Alive	Uncomplicated Hyperglycemia	0	0	0	1	Standard	7
151	Female	70.9049	1	0	0	1	0	0	1	Gout	25.4	11	Disharge/Alive	None	0	0	0	1	High	13
152	Female	70.4969	0	1	0	0	0	0	0		17.3	13	Disharge/Alive	Uncomplicated Hyperglycemia	0	0	0	1	High	16
153	Male	40.898	0	0	0	0	0	0	0		12.23	29	Disharge/Alive	Uncomplicated Hyperglycemia	0	1	1	0	High	35
154	Female	91.6249	1	1	0	0	0	0	1	Hypothyroidism	6	2	Dead	Uncomplicated Hyperglycemia	0	0	0	1	Standard	1
155	Male	58.423	0	0	0	0	0	0	0		18.26	10	Disharge/Alive	None	0	0	0	0	High	6
156	Male	65.9493	1	1	0	0	0	0	0		6	6	Disharge/Alive	Uncomplicated Hyperglycemia	0	0	0	1	Standard	12
157	Male	66.3299	1	1	0	0	1	0	1	Dyslipidemia	17.94	15	Disharge/Alive	Uncomplicated Hyperglycemia	0	0	0	1	High	9
158	Female	55.7399	0	0	0	0	0	0	1	Hypothyroidism	74.5	15	Disharge/Alive	Uncomplicated Hyperglycemia	0	0	0	1	High	14
159	Male	72.9227	0	0	0	0	0	0	0		24.41	10	Disharge/Alive	None	0	0	0	1	High	8
160	Male	59.0007	0	0	0	1	0	0	1	Fracture Femur	30.93	6	Disharge/Alive	None	0	0	0	1	High	5
161	Male	54.5517	0	1	0	0	0	0	0		19.2	28	Disharge/Alive	Uncomplicated Hyperglycemia	0	0	0	1	High	26
162	Female	66.7433	0	1	0	0	0	0	0		17.1	18	Disharge/Alive	Hyperglycemic Hyperosmolar State	0	1	0	0	High	34
163	Male	33.3306	0	1	0	0	0	0	0		6	10	Disharge/Alive	Uncomplicated Hyperglycemia	0	0	0	1	Standard	9
164	Male	56.4682	1	1	0	0	0	0	1	Dyslipidemia	12.4	12	Disharge/Alive	Uncomplicated Hyperglycemia	0	0	0	1	High	8
165	Female	77.8371	1	0	0	0	0	0	1	CVA, BPH	9.5	13	Dead	Uncomplicated Hyperglycemia	0	0	0	1	High	1
166	Male	51.6167	1	1	0	0	0	0	1	Dyslipidemia	27.2	6	Disharge/Alive	Uncomplicated Hyperglycemia	0	0	0	1	High	5
167	Female	37.8891	0	0	0	0	0	0	0		6	8	Disharge/Alive	None	1	1	0	0	Standard	9
168	Male	61.8919	1	1	1	0	0	0	0		6	7	Disharge/Alive	Uncomplicated Hyperglycemia	0	1	0	0	Standard	6
169	Male	35.6331	0	0	0	0	0	0	0		8	26.01	Disharge/Alive	None	0	0	0	1	High	4
170	Female	36.9993	0	0	0	0	0	0	1	Twin Gestation at 29 Weeks	15.15	6	Dead	None	0	0	0	1	High	10
171	Male	85.8973	1	0	0	1	0	0	1	Dyslipidemia, BPH, Rheumatoid Arthritis	26.4	12	Dead	None	0	0	0	1	High	8
172	Female	48.6543	1	1	0	0	0	1	1	MDD	20.83	18	Dead	Uncomplicated Hyperglycemia	0	1	0	0	High	17
173	Male	66.6995	1	1	0	0	0	0	0		14	19	Disharge/Alive	Uncomplicated Hyperglycemia	1	0	0	0	High	40
174	Female	44.5777	0	1	0	0	0	0	0		16.5	6	Dead	Uncomplicated Hyperglycemia	0	0	0	1	High	3
175	Female	53.5661	1	0	0	0	0	0	0		6	10	Disharge/Alive	None	0	0	0	1	Standard	5
176	Male	72.6516	1	1	0	1	0	0	0		20.2	15	Dead	Uncomplicated Hyperglycemia	1	0	1	0	High	14
177	Female	65.4374	1	0	0	0	0	0	1	Hypothyroidism	24.6	10	Dead	Uncomplicated Hyperglycemia	0	0	0	1	High	10
178	Male	72.5695	0	1	0	1	0	0	0		13.2	19	Dead	Uncomplicated Hyperglycemia	1	1	0	0	High	18
179	Male	46.5544	0	0	0	0	0	0	0		14	26	Disharge/Alive	None	0	0	0	1	High	11
180	Male	70.9021	1	1	1	0	0	0	0		6	10	Disharge/Alive	Uncomplicated Hyperglycemia	0	0	0	1	Standard	11
181	Female	38.7214	0	0	0	0	0	0	0		25.2	9	Dead	None	1	1	0	0	High	3
182	Female	85.0732	1	0	0	0	0	0	1	Osteoporosis, Dyslipidemia, Hypothyroidism	6	13	Disharge/Alive	None	0	0	0	1	Standard	4
183	Male	38.872	0	0	0	0	0	0	0		6	10	Disharge/Alive	None	0	0	0	1	Standard	6
184	Male	57.4784	1	1	1	0	0	0	0		4.6	17	Disharge/Alive	Uncomplicated Hyperglycemia	0	0	0	1	Standard	10
185	Male	73.4264	1	0	0	0	0	0	1	BPH	10	10	Disharge/Alive	None	0	0	0	1	High	11
186	Female	75.4825	1	1	0	0	0	0	0		21.64	15	Dead	Uncomplicated Hyperglycemia	1	0	0	0	High	14
187	Male	79.4333	1	1	0	0	0	0	1	AFIB	14.91	40	Dead	Uncomplicated Hyperglycemia	0	1	1	0	High	38
188	Male	87.5592	1	1	0	1	0	1	0		17.64	17	Dead	Uncomplicated Hyperglycemia	0	1	0	0	High	15
189	Female	59.5838	1	1	1	0	0	0	1	Retinopathy	5.2	19	Dead	Uncomplicated Hyperglycemia	0	0	0	1	Standard	32
190	Female	75.6057	0	0	0	0	0	0	0		15.45	18	Dead	Uncomplicated Hyperglycemia	0	0	0	1	High	17
191	Male	66.4449	1	1	1	0	0	0	1	Dyslipidemia	17.28	23	Dead	Uncomplicated Hyperglycemia	0	1	1	0	High	27
192	Female	43.7399	1	0	0	0	0	0	0		4.69	29	Dead	Diabetic Ketoacidosis	0	0	0	1	Standard	38
193	Male	53.3142	0	0	0	0	0	0	0		18.98	15	Dead	Uncomplicated Hyperglycemia	0	0	1	0	High	10
194	Male	83.0554	1	1	0	1	0	0	0		15.57	14	Dead	Uncomplicated Hyperglycemia	0	0	0	1	High	10
195	Male	77.6975	1	0	0	0	0	0	1	BPH, Asthma	4.19	21	Dead	Uncomplicated Hyperglycemia	0	0	0	1	Standard	10
196	Male	77.6208	1	1	0	1	0	0	1	Dyslipidemia	18.89	17	Dead	Uncomplicated Hyperglycemia	0	0	0	1	High	14
197	Male	47.1321	0	0	0	0	0	0	0		6	11	Disharge/Alive	None	0	0	0	1	Standard	13
198	Male	90.9459	1	0	1	1	0	1	0		6	7	Dead	None	0	0	0	1	Standard	18
199	Male	52.5147	1	1	0	0	0	0	1	HIV	8.6	11	Dead	Uncomplicated Hyperglycemia	0	1	1	0	High	25
200	Male	73.8398	0	1	0	0	0	0	1	Psoriasis	12.7	20	Dead	Uncomplicated Hyperglycemia	0	0	0	1	High	10
201	Male	76.6571	1	1	0	0	0	1	0		5.9	7	Dead	Uncomplicated Hyperglycemia	0	0	0	1	Standard	8
202	Female	44.8104	0	0	1	0	0	0	1	Multiple Myeloma, RVD	7.1	30	Dead	None	0	0	1	0	High	27
203	Male	72.5749	1	1	1	0	1	0	0		5	24	Dead	Uncomplicated Hyperglycemia	0	0	0	1	Standard	2
204	Male	80.9719	1	1	0	0	0	0	1	Hypothyroidism	7	6	Dead	Uncomplicated Hyperglycemia	0	0	0	1	High	5
205	Male	57.9713	1	0	0	0	0	0	1	Post resection of posterior fossa ependymonia	5.3	6	Disharge/Alive	None	0	0	0	1	Standard	6
206	Male	79.7207	0	0	0	0	0	0	1	Dyslipidemia, BPH, GOUT	6	1	Dead	None	0	0	0	1	Standard	0
207	Female	35.0664	0	0	0	0	0	0	1	Pregnancy	5.6	15	Disharge/Alive	None	0	0	0	1	Standard	19
208	Male	35.0773	1	1	0	1	0	0	0		15.56	9	Dead	None	0	1	1	0	High	11
209	Male	57.2211	1	1	0	0	0	0	0		6	4	Dead	Uncomplicated Hyperglycemia	0	0	1	0	Standard	5
210	Female	57.0021	1	1	0	0	0	0	0		6.36	11	Dead	Uncomplicated Hyperglycemia	0	0	0	1	High	17
211	Male	51.2799	0	1	0	0	0	0	0		6.19	10	Dead	Uncomplicated Hyperglycemia	0	0	0	1	High	54
212	Female	57.1444	0	1	0	0	0	0	0		6	4	Dead	Uncomplicated Hyperglycemia	0	0	0	1	Standard	5
213	Male	81.5743	1	0	0	0	0	0	1	Dyslipidemia, BPH, Obstructive uropathy	27.3	18	Dead	None	0	1	0	0	High	12
214	Male	41.4292	1	0	0	0	0	1	0		6	8	Dead	None	0	0	0	1	Standard	8
215	Male	51.5072	0	0	0	0	0	0	1	RVD	3.8	1	Dead	None	0	0	0	1	Standard	0
216	Male	93.3881	1	0	1	1	0	0	0		12.5	13	Dead	None	0	0	0	1	High	6
217	Male	53.18	0	1	0	0	0	0	0		17.65	14	Dead	None	0	0	0	1	High	14
218	Male	76.1013	1	0	0	0	0	0	1	Myasthenia Gravis	16.07	14	Dead	None	0	0	0	1	High	13
219	Male	75.0281	1	1	0	0	0	0	0		10	9	Dead	Uncomplicated Hyperglycemia	0	0	0	1	High	5
220	Female	73.3717	0	1	0	0	0	0	0		14.15	13	Dead	Uncomplicated Hyperglycemia	0	0	1	0	High	13
221	Male	64.219	1	1	0	0	0	0	1	Dyslipidemia	23	11	Dead	Uncomplicated Hyperglycemia	0	0	0	1	High	10
222	Female	61.4483	0	1	0	0	0	0	1	Heamorrhagic stroke, post EVD Insertion	6	3	Dead	Uncomplicated Hyperglycemia	1	0	0	0	Standard	11
223	Male	72.3833	1	1	0	1	0	0	0		20.55	11	Dead	Uncomplicated Hyperglycemia	0	1	0	0	High	11
224	Male	56.9993	1	1	0	0	0	0	1	Dyslipidemia, ILP	9.24	40	Dead	Uncomplicated Hyperglycemia	0	1	0	0	High	45
225	Male	79.9014	1	1	0	0	0	0	1	CA Bladder	21.96	14	Dead	Uncomplicated Hyperglycemia	1	1	1	0	High	18
226	Male	37.1608	0	1	0	0	0	0	0		14	8	Dead	Uncomplicated Hyperglycemia	0	0	0	1	High	6
227	Male	54.7981	0	0	0	0	0	0	0		25.62	9	Dead	None	0	0	0	1	High	10
228	Male	55.896	0	0	0	0	0	0	0		5.32	6	Dead	None	0	0	0	1	Standard	5
229	Female	62.4285	1	1	1	1	0	0	0		6.71	21	Disharge/Alive	Uncomplicated Hyperglycemia	0	0	0	1	High	23
230	Male	60.8734	1	0	0	0	0	1	1	RVD, HYPOTHYROIDISM	19.4	22	Disharge/Alive	None	0	1	0	0	High	47
231	Male	71.4251	0	1	0	0	0	0	0		6	15	Dead	None	0	0	0	1	Standard	12
232	Male	44.9665	1	1	0	0	0	1	0		9.1	23	Dead	Uncomplicated Hyperglycemia	0	0	0	1	High	20
233	Male	86.4914	1	1	0	1	0	1	0		9.5	5	Dead	Uncomplicated Hyperglycemia	0	0	0	1	High	4
234	Male	39.7207	0	0	0	0	0	1	0		5.14	14	Dead	None	0	1	1	0	Standard	24
235	Male	59.9097	0	0	0	0	0	0	1	Dyslipidemia	9.2	39	Disharge/Alive	None	1	1	1	0	High	25
236	Female	68.1588	1	1	0	0	0	0	1	Hypothyroidism	8	16	Dead	Uncomplicated Hyperglycemia	0	1	0	0	High	13
237	Female	86.0917	0	1	0	1	0	0	1	SEIZURE DISORDER, PARKINSONISM	9	5	Dead	Diabetic Ketoacidosis	0	0	0	1	High	5
238	Female	45.3443	0	1	0	0	0	0	0		5.7	19	Disharge/Alive	Diabetic Ketoacidosis	0	0	0	1	Standard	13
239	Female	56.7118	1	1	0	0	0	0	0		14.6	22	Dead	Uncomplicated Hyperglycemia	0	1	1	0	High	73
240	Male	55.8083	0	1	0	0	0	0	0		11.8	7	Dead	Uncomplicated Hyperglycemia	0	1	0	0	High	7
241	Male	56.2546	1	1	0	0	0	0	1	Gout	34.23	5	Dead	Uncomplicated Hyperglycemia	0	0	0	1	High	11
242	Female	76.1013	0	1	0	0	0	0	1	Dyslipidemia	13.4	19	Disharge/Alive	Uncomplicated Hyperglycemia	0	0	0	1	High	19
243	Male	71.5428	1	1	0	0	0	0	1	BELL'S PALSY	12.3	27	Dead	Uncomplicated Hyperglycemia	0	1	1	0	High	23
244	Male	48.9309	1	1	0	0	0	0	0		15.2	13	Dead	Uncomplicated Hyperglycemia	1	1	0	0	High	12
245	Male	80.293	1	0	1	0	0	0	1	Hypothyroidism	26.4	6	Dead	None	0	1	1	0	High	4
246	Male	69.4319	1	1	0	0	0	0	0		13.2	25	Disharge/Alive	Uncomplicated Hyperglycemia	0	0	1	0	High	47
247	Female	76.7693	1	0	0	0	0	0	1	Hypothyroidism, Dyslipidemia	22.1	31	Dead	Uncomplicated Hyperglycemia	1	1	1	0	High	26
248	Male	70.1081	1	1	0	1	0	0	1	Hypothyroidism, CAD post CABG, Dyslipidemia	19.3	10	Dead	Uncomplicated Hyperglycemia	0	0	0	1	High	17
249	Male	24.449	0	0	0	0	0	0	1	Post ACDF C5/6 Traumatic Dislocation	14	2	Disharge/Alive	None	0	1	0	0	High	8
250	Male	71.3895	1	1	0	0	0	0	0		16.4	16	Dead	Uncomplicated Hyperglycemia	1	1	0	0	High	34
251	Male	80.5065	1	1	0	0	0	0	0		17.7	5	Dead	Uncomplicated Hyperglycemia	1	0	1	0	High	2
252	Male	58.5544	1	0	0	0	0	1	0		23.1	10	Dead	Uncomplicated Hyperglycemia	0	0	0	1	High	10
253	Male	53.681	0	0	0	0	0	0	1	Adrenal Insufficiency	8.4	10	Dead	None	0	0	0	1	High	0
254	Male	33.1526	0	0	0	0	0	0	0		6	2	Dead	Uncomplicated Hyperglycemia	0	0	0	1	Standard	3
255	Male	82.2888	1	1	1	0	0	0	1	Dyslipidemia, DVT	6	12	Dead	Uncomplicated Hyperglycemia	1	0	1	0	Standard	39
256	Female	61.0376	1	0	0	0	0	0	0		17.5	21	Disharge/Alive	None	0	0	0	1	High	4
257	Male	52.4791	0	1	0	0	0	0	0		8.4	16	Disharge/Alive	Uncomplicated Hyperglycemia	0	0	0	1	High	10
258	Female	84.7255	0	0	0	1	0	0	1	Myasthenia Gravis, Compression fractures T11-L1	6.8	28	Disharge/Alive	None	1	0	0	0	High	31
259	Female	59.3457	1	1	1	1	0	0	0		6	10	Disharge/Alive	Uncomplicated Hyperglycemia	0	0	0	1	Standard	7
260	Male	55.4278	1	1	0	0	0	0	0		6	10	Disharge/Alive	Uncomplicated Hyperglycemia	0	0	0	1	Standard	9
261	Male	65.1636	1	1	0	0	0	0	0		5.3	18	Disharge/Alive	Uncomplicated Hyperglycemia	0	0	0	1	Standard	11
262	Female	58.9185	0	1	0	0	0	0	0		6	6	Dead	None	0	0	1	0	Standard	2
263	Male	34.5489	0	0	0	0	0	0	1	RVD on HAART	6	10	Disharge/Alive	None	0	0	0	1	Standard	13
264	Male	52.3422	1	0	0	0	0	0	1	Alcohol use Disorder	6	14	Disharge/Alive	None	0	0	0	1	Standard	19
265	Male	61.1088	0	1	0	0	0	0	0		6	10	Dead	Uncomplicated Hyperglycemia	0	0	1	0	Standard	26
266	Female	77.9439	0	1	0	0	0	0	0		6	4	Dead	None	0	0	0	1	Standard	4
267	Male	53.6674	1	1	0	0	0	0	1	Dyslipidemia	6	4	Dead	Uncomplicated Hyperglycemia	0	1	0	0	Standard	14
268	Male	76.7912	0	1	0	0	0	0	1	BPH	6.6	20	Disharge/Alive	Uncomplicated Hyperglycemia	0	1	0	0	High	31
269	Male	66.0589	0	1	0	0	0	0	0		6	10	Dead	Uncomplicated Hyperglycemia	0	0	0	1	Standard	4
270	Male	71.2772	1	1	1	1	0	0	0		4.3	9	Dead	Uncomplicated Hyperglycemia	0	0	0	1	Standard	4
271	Male	58.4476	0	0	0	0	0	0	1	Anal Polyps	6	10	Dead	Uncomplicated Hyperglycemia	0	0	0	1	Standard	19
272	Male	65.8316	1	0	0	0	0	0	1	Dyslipidemia	13.7	16	Dead	None	1	0	0	0	High	13
273	Male	25.4127	0	0	0	0	1	0	0		6	10	Dead	None	0	1	1	0	Standard	80
274	Female	63.6769	0	1	0	0	0	0	0		6	7	Disharge/Alive	Uncomplicated Hyperglycemia	0	0	0	1	Standard	6
275	Female	65.9849	1	0	0	0	0	0	0		6	2	Disharge/Alive	None	0	0	0	1	Standard	6
276	Male	67.2115	0	0	0	0	0	0	0		6	11	Disharge/Alive	None	0	1	0	0	Standard	12
277	Male	85.0979	1	1	0	0	0	0	1	Ca Prostrate, Dyslipidemia	6	5	Disharge/Alive	Uncomplicated Hyperglycemia	1	0	0	0	Standard	4
278	Male	56.9856	0	0	0	0	0	0	0		6	11	Disharge/Alive	None	0	0	1	0	Standard	41
279	Male	78.6639	0	0	0	0	0	0	1	CVA 2019, Interstitial Lung Disease	4.1	16	Dead	None	0	0	0	1	Standard	25
280	Male	70.6886	1	1	1	0	0	0	0		6	12	Dead	Uncomplicated Hyperglycemia	0	0	1	0	Standard	22
281	Male	65.2211	1	1	0	0	0	0	0		6	10	Dead	Uncomplicated Hyperglycemia	0	0	0	1	Standard	10
282	Female	76.7912	1	1	1	0	0	0	1	Hypothyroidism	6	10	Dead	Uncomplicated Hyperglycemia	0	0	0	1	Standard	10
283	Male	65.1526	1	0	0	1	0	0	1	Dyslipidemia	6	10	Disharge/Alive	None	0	0	0	1	Standard	14
284	Male	43.8248	1	1	0	0	0	0	0		6	10	Disharge/Alive	Uncomplicated Hyperglycemia	0	0	0	1	Standard	8
285	Female	61.3005	1	1	0	0	0	1	1	GOUT	7.3	32	Disharge/Alive	Uncomplicated Hyperglycemia	0	1	0	0	High	19
286	Male	72.2957	1	1	0	0	0	0	1	Gout	14.9	15	Disharge/Alive	Uncomplicated Hyperglycemia	0	0	0	1	High	14
287	Male	83.0554	1	1	0	1	0	0	1	Dyslipidemia	6.7	11	Dead	Uncomplicated Hyperglycemia	0	0	0	1	High	10
288	Female	30.8802	0	0	0	0	0	0	1	RVD	14.3	16	Disharge/Alive	None	0	0	0	1	High	7
